# Supplementary material for: One-Step Photochemical Immobilization of Aptamer on Graphene for Label-Free Detection of NT-proBNP
Source: Biosensors (Basel). 2022 Nov 23;12(12):1071. doi: 10.3390/bios12121071 (PMC9775241; doi:10.3390/bios12121071)
Supplement: Supplementary file 1 [file biosensors-12-01071-s001.zip]

Archive with 1 entries (1 files):
- biosensors-1999910-supplementary.pdf
